# Supplementary material for: An intergenerational program based on psycho-motor activity promotes well-being and interaction between preschool children and older adults: results of a process and outcome evaluation study in Austria
Source: BMC Public Health. 2019 Mar 1;19:254. doi: 10.1186/s12889-019-6572-0 (PMC6397484; doi:10.1186/s12889-019-6572-0)
Supplement: Supplementary file 5 — Quantitative dataset provided in an anonymized form. (XLSX 42 kb) [file 12889_2019_6572_MOESM5_ESM.xlsx]

## Sheet: Quant. data for analysis
Phase	Participant	Sex	Age	Unit1	Unit2	Unit3	Unit4	Unit5	Unit6	Unit7	Unit8	Unit9	Unit10	Unit11	Unit12	Unit13	Unit14	Unit15	Unit16	Unit17	Unit18	Unit19	Unit20	Happysmil1	Neutral1	Lethargic1	Grumpy1	Partactiv1	Listen1	Notengag1	Interaction1	Tryout1	Showconf1	Coping1	Respond1	Happysmil2	Neutral2	Lethargic2	Grumpy2	Partactiv2	Listen2	Notengag2	Interaction2	Tryout2	Showconf2	Coping2	Respond2
1	1	1	83.6667	1	1	1	1	1	1	2	1	2	5	1	1	1	3	2	1	2	1	1	1	0	6	0	0	6	0	0		2	2	3	2	0	6	0	0	1	5	0	1	2	3	2	1
1	1	2	88.5833	1	2	2	1	2	2	2	1	1	1	2	1	1	2	2	1	2	2	2	2	3	3	0	0	3	3	0	1	2	2	1	1	3	3	0	0	3	3	0	1	2	2	1	1
1	1	2	68.75	2	2	1	1	1	1	2	2	1	2	2	2	2	2	2	2	7	7	7	7	2	4	0	0	1	5	0	1	2	3	3	3	2	4	0	0	1	5	0	1	2	3	3	3
1	1	1	69.0833	2	2	1	1	1	1	2	2	1	2	2	2	2	2	2	2	7	7	7	7	3	3	0	0	1	5	0	1	1	1	1	2	3	3	0	0	1	5	0	1	1	1	1	2
1	1	1	84	1	1	1	1	5	7	7	7	7	7	7	7	7	7	7	7	7	7	7	7	0	6	0	0	5	1	0		4	4	5	4	0	6	0	0	5	1	0		4	4	5	4
1	1	1	77.5833	1	1	9	9	9	9	9	9	9	9	9	9	9	9	9	9	9	9	9	9	0	2	4	0	0	4	2		5	4	5	5	0	2	4	0	0	4	2		5	4	5	5
1	1	1	84.6667	2	2	1	1	5	1	1	1	1	2	1	1	2	1	1	1	1	2	2	1	4	2	0	0	3	3	0	1	1	1	2	1	4	2	0	0	3	3	0	1	1	1	2	1
1	1	1	82.75	1	6	6	1	1	1	1	1	2	1	1	1	1	1	1	1	1	6	1	1	5	1	0	0	4	2	0	1	1	1	1	1	6	0	0	0	4	2	0	1	1	1	1	1
1	1	1	87.3333	1	1	4	1	1	1	1	1	1	1	1	3	2	1	1	1	1	2	2	1	6	0	0	0	6	0	0		1	1	1	2	2	4	0	0	6	0	0		1	2	2	1
1	1	1	84.75						1	1	1	1	1	1	3	1	1	2	2	1	1	1	1	6	0	0	0	5	1	0	1	1	1	2	1	6	0	0	0	6	0	0	1	1	1	1	2
1	1	1	73.9167														1	1	1	1	6	1	2													3	3	0	0	3	3	0		1	1	2	1
1	1	1	92.1667														1	1	1	2	2	2	2	3	3	0	0	5	1	0						3	3	0	0	5	1	0
1	1	1	84.3333														1	1	2	2	2	1	1	4	2	0	0	5	1	0						3	3	0	0	2	4	0		3	3	4
1	2	2	5.16667	1	1	2	1	1	1	9	9	9	9	9	9	9	9	9	9	9	9	9	9	2	3	0	1	5	0	1	1	1	1	3	4	2	3	0	1	5	0	1	1	1	1	3	4
1	2	1	4.91667	1	1	1	1	1	1	1	1	1	1	1	1	1	1	2	1	1	1	1	1	0	6	0	0	6	0	0	1	3	3	3	3	5	1	0	0	6	0	0	1	2	2	2	2
1	2	2	6.33333	1	2	2	1	2	1	1	1	1	1	6	2	1	1	6	1	1	1	1	1	2	4	0	0	5	1	0		1	2	2	2	5	1	0	0	6	0	0	1	1	2	2	2
1	2	2	4.58333	2	1	1	1	1	1	1	1	1	1	3	3	3	1	1	2	2	1	1	2	1	5	0	0	6	0	0	1	1	1	2	2	6	0	0	0	6	0	0	1	1	1	3	3
1	2	1	5.5	1	1	1	1	1	1	1	1	1	1	1	2	2	1	1	1	1	1	1	1	0	6	0	0	6	0	0	1	2	2	2	2	5	0	0	1	6	0	0	1	1	1	3	3
1	2	1	5.41667	1	1	1	1	1	1	1	1	1	1	1	1	1	1	1	1	1	1	1	1	1	5	0	0	5	1	0	1	1	1	3	3	5	0	0	1	6	0	0	1	1	1	3	3
1	2	1	5.33333	1	1	1	1	1	1	1	1	1	1	1	1	1	1	2	1	1	1	1	1	1	5	0	0	6	0	0	1	2	1	1	1	6	0	0	0	6	0	0	1	1	1	1	1
1	2	2	6.16667									1	1	1	2	2	1	1	2	2	1	1	1	5	1	0	0	6	0	0	1	1	1	3	3	5	1	0	0	6	0	0	1	1	1	3	1
1	1	1	60	1	4	1	1	1	1	1	1	4	1	7	7	7	7	7	7	7	7	7	7	3	3	0	0	6	0	0	1	1		1		3	3	0	0	6	0	0	1	1		1
1	1	1	92.1667	1	1	1	3	1	1	5	1	1	1	6	1	6	1	2	4	4	4	4	2	2	4	0	0	0	6	0	1	2	1	2		2	4	0	0	0	6	0	1	2	1	2
1	1	1	86.8333	1	1	1	3	1	1	6	6	1	1	6	1	1	6	2	1	1	2	1	1	3	3	0	0	4	2	0	1	3				4	2	0	0	6	0	0	2	3		2
1	1	1	74.75	1	1	1	1	1	1	1	1	1	1	1	1	1	6	1	1	1	1	1	1	2	4	0	0	6	0	0	1	1				4	2	0	0	4	2	0	1	1
1	1	2	93.5	1	1	1	1	1	1	1	1	1	1	1	1	1	1	1	6	1	1	1	1	4	2	0	0	5	1	0	1	1		1		3	3	0	0	5	1	0	1	1		1
1	1	2	75.0833	1	1	2	1	1	1	1	1	1	1	1	1	1	1	1	8	8	8	8	8	3	3	0	0	2	4	0	1	2		2		3	3	0	0	2	4	0	1	2		2
1	1	1	95.1667	1	1	2	2	2	2	2	1	1	2	1	1	1	1	1	1	1	2	1	1	1	5	0	0	6	0	0	1	2	1	1		1	5	0	0	4	2	0	1	2		1
1	1	1	95.0833	1	1	1	1	1	1	1	1	1	1	1	1	1	1	1	1	1	1	1	1	5	1	0	0	5	1	0	1	1	1	1		3	3	0	0	4	2	0	1	2	1
1	1	1	83.75			1	1	1	1	1	1	1	1	1	1	1	6	1	1	1	1	6	1	3	3	0	0	1	5	0	1	1		2		4	2	0	0	1	5	0	1	2
1	1	1	81.1667												1	1	6	6	6	6	1	1	1	1	5	0	0	6	0	0	2					3	3	0	0	5	1	0	1	2			1
1	2	2	6	1	1	1	1	1	1	1	2	1	1	1	4	4	4	1	2	1	1	1	1	0	6	0	0	1	5	0	2	1	1	2		1	5	0	0	5	1	0	1	1	1	2
1	2	1	5.08333	1	1	1	2	1	1	2	2	1	2	2	2	2	1	1	1	1	2	1	1	3	3	0	0	3	3	0	1	1	1	1		1	5	0	0	6	0	0	1	1	1	1
1	2	2	5.83333	1	1	1	1	1	1	2	6	1	1	1	1	1	1	1	1	1	1	1	1	0	6	0	0	4	2	0	2	2	2	2		2	3	1	0	3	3	0	2	1	1	1
1	2	1	5.08333	1	1	1	1	1	1	1	1	1	1	1	1	1	2	1	1	1	1	1	1	0	6	0	0	4	2	0	2	2	2	3		0	1	3	2	0	1	5	2	2	2	1
1	2	1	4.75	1	1	1	1	1	1	1	1	1	1	1	1	1	1	1	1	1	1	1	1	4	2	0	0	5	1	0	1	1	1	2		2	4	0	0	1	2	3	2	2	1	1
1	2	2	5.75	1	1	1	1	1	1	1	1	1	2	1	1	1	1	1	1	1	1	2	1	0	6	0	0	6	0	0	1	1	1	2		0	5	0	1	4	2	0	1	1	1	2	2
1	2	2	4.16667	1	1	1	1	1	1	1	1	1	1	1	1	1	1	1	1	1	1	1	1	0	6	0	0	4	2	0	1	1	1	2		4	2	0	0	6	0	0	1	1	1	3	3
1	1	1	94.5833	1	1	1	1	2	1	1	1	1	1	1	1	1	1	1	2	6	1	1	1	3	3	0	0	4	2	0	1	1	1	1	1	3	3	0	0	3	3	0	1	2	2	2	2
1	1	1	92.9167	1	1	6	1	6	1	3	3	1	1	1	2	6	1	1	2	1	1	1	1	3	3	0	0	4	2	0	2	1	2	3	3	4	2	0	0	4	2	0	1	2	1	1	2
1	1	1	91.75	1	1	1	1	6	2	1	2	1	1	1	1	2	6	1	1	1	1	1	1	3	3	0	0	3	3	0	1	1	3	2	2	3	3	0	0	5	1	0	1	1	2	1	2
1	1	1	91.8333	1	1	1	1	1	1	1	1	1	1	1	1	1	1	1	1	1	1	1	1	3	3	0	0	3	3	0	1	1	1	1	2	3	3	0	0	6	0	0	1	1	1	1	1
1	1	1	80.5	1	1	1	1	1	1	1	1	1	1	2	2	2	1	1	1	1	1	1	1	4	2	0	0	5	1	0	1	1	1	1	1	3	3	0	0	6	0	0	1	1	1	1	1
1	1	2	84.25	1	1	2	1	1	6	1	6	1	1	1	1	1	1	6	1	1	2	1	1	5	1	0	0	4	0	2	2	5	5	4	3	4	2	0	0	4	2	0	1	2	1	1	2
1	1	1	95.5833	1	1	1	1	1	6	1	1	1	1	1	1	1	1	1	8	8	8	8	8	2	2	2	0	4	0	2	1	4	4	4	4	2	2	2	0	4	0	2	1	4	4	4	4
1	1	1	83.8333	1	1	1	1	6	6	1	6	1	1	1	1	1	1	1	1	1	2	1	1	3	3	0	0	4	2	0	1	2	2	5	5	3	3	0	0	1	5	0	1	3	3	3	2
1	2	2	6.41667	1	1	1	1	1	1	4	4	1	1	1	1	1	1	1	1	1	1	1	1	0	6	0	0	2	4	0	2	2	1	2	1	3	3	0	0	6	0	0	1	1	1	2	2
1	2	1	5.91667	1	1	1	1	1	1	1	1	1	1	1	1	2	1	1	4	1	1	1	1	0	6	0	0	3	3	0	1	1	1	1	1	3	3	0	0	6	0	0	1	1	1	1	1
1	2	1	5.41667	1	1	1	1	1	1	1	4	4	1	1	2	1	1	1	1	1	1	1	1	0	6	0	0	5	1	0	1	1	2	1	1	4	2	0	0	6	0	0	1	1	1	1	1
1	2	1	5.91667	1	1	1	1	1	2	4	4	4	1	1	1	2	1	1	1	4	4	1	1	4	2	0	0	6	0	0	2	3	2	3	3	3	3	0	0	5	1	0	1	1	2	2
1	2	1	5.75	1	1	1	1	1	1	1	4	4	1	1	2	1	1	1	1	1	1	1	1	1	5	0	0	6	0	0	2	1	2	1	2	2	4	0	0	6	0	0	1	1	1	1
1	2	2	2.41667	1			1	1	2	1	1	1	4	1	1	1	1	1	1	1	1	1	1	4	2	0	0	5	1	0	2	1	2	2	2	2	4	0	0	4	2	0	1	2	1	1	1
1	2	1	5.5	1	1	1	1	1	2	4	4	1	1	1	1	2	1	1	1	1	1	1	1	2	4	0	0	6	0	0	1	1	1	1	2	2	4	0	0	5	1	0	1	2	1	1	1
1	1	1	80	1	1	1	1	1	1	6	1	1	1	1	1	1	1	1	1	2	1	1	1	5	1	0	0	2	4	0		1	2	2	2	0	6	0	0	3	3	0		2	2	2	2
1	1	1	73.75	1	1	1	1	1	1	2	2	1	1	1	2	1	1	1	1	1	1	1	4	4	2	0	0	6	0	0		1	1	1	2	4	2	0	0	6	0	0		1	1	1	2
1	1	1	84.75	1	1	1	1	1	1	1	1	1	1	1	1	1	1	1	1	1	1	1	1	0	6	0	0	5	1	0		1	1	2	5	2	4	0	0	5	1	0		1	1	1	2
1	1	1	55.5833	2	1	1	1	1	1	1	2	2	1	1	6	1	6	1	2	2	2	2	2	5	1	0	0	4	2	0		1	2	4	3	5	1	0	0	4	2	0		1	2	4	3
1	1	1	87.8333	1	1	1	1	1	1	1	1	1	6	2	2	1	1	2	1	1	1	1	6	1	4	1	0	3	3	0		1	3	4	2	1	4	1	0	3	3	0		1	3	4	2
1	1	1	79.75	1	1	1	2	2	4	7	7	7	7	7	7	7	7	7	7	7	7	7	7	0	6	0	0	3	3	0		1	1	4	2	0	6	0	0	3	3	0		1	1	4	2
1	1	1	81.8333	1	1	1	1	6	1	1	1	1	6	1	1	2	1	1	1	1	1	1	1	4	2	0	0	5	1	0		1	1	1	1	6	0	0	0	5	1	0		1	1	1	1
1	1	1	86.9167	1	1	1	1	1	1	7	7	7	7	7	7	7	7	7	7	7	7	7	7	6	0	0	0	3	3	0		1	1	2	2	6	0	0	0	3	3	0		1	1	2	2
1	1	1	81.25	1	1	1	1	1	1	1	1	1	6	1	1	1	6	2	1	1	1	1	1													4	2	0	0	6	0	0		1	1	1	2
1	1	1	57.4167	1	1	1	1	1	1	1	1	1	6	4	4	4	4	4	1	6	6	6	6
1	2	1	4.66667	1	1	3	2	9	9	9	9	9	9	9	9	9	9	9	9	9	9	9	9	0	6	0	0	4	2	0	2	2	2	2		0	6	0	0	4	2	0	2	2	2	2
1	2	1	5	1	1	1	1	1	1	1	1	1	1	1	2	2	1	1	1	1	1	2	1	0	6	0	0	3	3	0	1	1	1	1		0	6	0	0	5	1	0	1	1	1	1
1	2	2	5.08333	1	1	1	2	1	1	1	1	1	1	1	1	1	1	1	1	1	1	1	1	1	5	0	0	6	0	0	1	1	1	1		2	4	0	0	5	1	0	2	1	1	1
1	2	1	4.5	1	1	1	1	1	1	1	2	2	1	1	1	1	1	1	1	1	1	1	1	1	5	0	0	4	2	0	2	2	1	1		4	2	0	0	4	2	0	1	1	1	1
1	2	2	5.41667	1	1	1	1	1	1	1	1	1	1	1	2	1	1	1	1	1	1	1	1	0	6	0	0	3	3	0	2	2	1	1		3	3	0	0	6	0	0	2	2	2	2
1	2	2	5	4	4	1	1	1	1	1	2	1	4	1	2	1	1	2	1	1	1	1	6
1	2	2	5.25	4	1	1	1	4	4	4	1	1	1	1	1	1	1	1	1	1	1	1	4	0	6	0	0	6	0	0	2	1	1	1		0	6	0	0	6	0	0	2	1	1	1
1	2	1	4.5					1	1	1	1	1	1	1	1	1	1	1	1	1	1	1	1													4	2	0	0	5	1	0	1	1	1	1
1	1	1	90.5833	1	1	1	2	2	2	1	1	1	1	2	1	1	1	1	1	6	1	1	1	0	6	0	0	4	2	0	1	1	1	1	1	3	3	0	0	5	1	0	1	1	1	1	2
1	1	1	71.4167	1	1	1	2	1	2	1	1	1	1	1	1	6	1	1	1	1	2	1	1	6	0	0	0	4	2	0	1	1	1	1	1	3	3	0	0	2	4	0	1	1	1	1	1
1	1	1	85.5833	1	8	8	8	8	8	8	8	8	8	8	8	8	8	8	8	8	8	8	8
1	1	1	85.8333	1	1	2	2	1	1	2	2	1	1	2	2	6	1	2	2	2	2	2	2	5	1	0	0	4	2	0	1	1	1	1	1	5	1	0	0	4	2	0	1	1	1	1	1
1	1	1	95	1	1	1	1	2	1	1	1	1	1	1	2	1	2	1	1	1	2	2	1	4	2	0	0	2	4	0	1	2	1	2	2	0	6	0	0	4	2	0	1	1	1	2	1
1	1	1	70.8333	1	1	1	1	1	1	1	1	1	1	1	1	1	1	1	1	1	1	1	1	3	3	0	0	3	3	0	1	1	1	1	1	4	2	0	0	5	1	0	1	1	1	1	1
1	1	2	78.8333	1	1	1	1	1	1	1	1	1	1	1	1	1	1	1	1	1	1	1	1	2	4	0	0	5	1	0	1	2	1	2	2	2	4	0	0	4	2	0	1	1	1	3	2
1	1	1	90.5	1	2	1	1	1	8	8	8	8	8	8	8	8	8	8	8	8	8	8	8
1	1	1	88.0833	1	1	1	1	1	2	6	9	9	9	9	9	9	9	9	9	9	9	9	9	0	6	0	0	3	3	0	1	2	1	1	2	0	6	0	0	3	3	0	1	2	1	1	2
1	1	1	91.4167		1	1	3	1	1	6	1	1	1	1	1	1	2	1	1	2	1	1	1	4	2	0	0	3	3	0	1	2	2	2	2	4	2	0	0	4	2	0	1	1	1	1	1
1	1	1	86.0833									1	1	1	1	1	1	1	1	1	1	1	1													2	4	0	0	5	1	0	1	1	2	2	2
1	2	1	3.83333	1	1	1	1	1	1	1	1	1	1	1	1	1	1	1	1	1	2	2	2	2	2	2	0	4	2	0	2	1	2	3	3	2	2	2	0	4	2	0	2	1	2	3	3
1	2	1	3.33333	2	1	1	1	1	1	2	2	1	1	3	3	1	3	1	1	3	1	2	1	0	0	4	2	0	0	6	2	3	3	3	3	2	4	0	0	4	2	0	1	3	2	3	2
1	2	1	3.58333	2	1	1	1	2	1	1	1	1	1	2	2	1	3	2	1	2	1	2	1	0	0	6	0	0	0	6	2	2	3	3	3	3	3	0	0	5	1	0	1	2	2	3	1
1	2	2	5.75	1	1	1	1	2	2	1	2	1	1	1	1	3	1	1	1	1	1	1	2	4	2	0	0	5	1	0	2	1	1	2	3	1	5	0	0	4	2	0	1	1	1	2
1	2	1	5.75	1	2	1	1	2	1	1	1	1	1	1	2	1	1	1	1	1	2	2	1													1	4	1	0	5	1	0	1	1	1	2	2
1	2	1	6.25	1	1	1	1	2	1	1	1	1	1	1	1	1	1	1	1	1	1	1	1	4	2	0	0	6	0	0	1	1	1	1	1	3	3	0	0	6	0	0	1	1	1	1
1	2	2	5.33333	1	1	1	1	1	1	2	1	2	1	1	2	1	1	1	1	1	2	2	1	5	1	0	0	5	1	0	2	1	1	3	3	1	5	0	0	6	0	0	1	1	1	1	2
1	2	1	4.91667	1	1	1	1	1	1	1	2	1	1	1	1	1	1	1	2	2	1	2	1	0	6	0	0	6	0	0	1	1	1	1	1	2	4	0	0	4	2	0	1	1	1	2	2
1	1	2	92.9167	1	1	1	1	1	1	1	1	1	1	1	1	1	1	1	1	6	1	1	1	2	4	0	0	3	3	0	1	1	1	1	1	0	6	0	0	6	0	0	1	1	1	1	1
1	1	1	90.9167	1	1	6	1	1	1	1	1	1	1	6	1	6	6	9	9	9	9	9	9	4	2	0	0	4	2	0	1	2	2	1	1	4	2	0	0	4	2	0	1	2	2	1	1
1	1	1	88.8333	1	1	1	1	6	6	1	1	1	1	1	1	1	1	1	1	6	1	1	1	3	3	0	0	6	0	0	1	3	1	1	1	2	4	0	0	4	2	0	1	1	1	1	1
1	1	1	86	1	2	1	4	1	1	1	1	1	1	6	1	1	1	1	1	1	1	1	1	4	2	0	0	0	6	0	2	5	5	3	3	3	3	0	0	4	2	0	1	1	1	1	1
1	1	1	71.5833	1	2	9	9	9	9	9	9	9	9	9	9	9	9	9	9	9	9	9	9
1	1	1	86.8333							1	6	7	7	7	7	7	7	7	7	7	7	7	7
1	1	2	85.9167			1	1	1	2	2	1	1	1	1	1	1	1	2	1	1	1	1	1	4	2	0	0	0	6	0	1	1	1	1	1	0	6	0	0	6	0	0	1	1	1	1	1
1	1	1	87			1	1	1	1	6	1	1	1	1	1	1	1	2	2	1	1	1	1	2	4	0	0	0	6	0	2	3	3	2	1	1	5	0	0	6	0	0	1	2	2	1	2
1	2	1	4.91667	1	1	1	1	1	2	1	2	1	1	1	1	1	1	1	1	2	1	1	1	3	3	0	0	3	3	0	1	1	1	1	1	5	1	0	0	6	0	0	1	1	1	1	1
1	2	1	3.66667	1	1	1	1	1	1	1	4	4	4	1	1	1	1	1	1	1	1	1	1	0	6	0	0	1	2	3	2	2	3	3	2	4	2	0	0	6	0	0	1	1	2	1	1
1	2	2	4.41667	1	1	1	1	1	1	1	6	1	1	1	1	1	1	4	3	6	1	1	1	1	3	0	2	2	2	2	2	1	1	1	1	3	1	1	1	4	1	1	1	1	1	2	2
1	2	2	4.25	1	1	1	2	1	1	1	1	1	1	1	1	1	1	1	1	1	1	1	1	3	3	0	0	3	3	0	1	1	1	1	1	6	0	0	0	6	0	0	1	1	1	1	1
1	2	2	4.58333	1	1	1	2	2	1	6	1	1	1	1	1	1	1	1	1	6	1	1	1	0	6	0	0	2	2	2	2	1	1	1	1	4	2	0	0	6	0	0	1	2	2	1	2
1	2	2	3.75		1	1	1	1	1	6	2	6	1	1	1	1	1	4	4	1	4	1	1	3	3	0	0	4	2	0	1	1	1	1	1	6	0	0	0	6	0	0	1	1	2	1	1
1	2	1	3.83333	4	1	1	2	6	1	6	1	1	1	2	1	1	1	2	2	6	1	1	1	2	3	1	0	2	4	2	2	1	1	1	1	4	1	1	0	6	0	0	1	1	2	1	2
1	1	1	75.75	1	1	1	1	1	1	1	4	4	1	1	1	1	1	2	2	2	1	1	1	1	5	0	0	5	1	0	1	1	1	1	1	4	2	0	0	3	3	0	1	1	1	1	2
1	1	2	84	1	1	1	1	1	1	1	2	2	1	1	1	1	1	1	1	1	1	1	1	2	4	0	0	5	1	0	1	3	3	2	2	4	2	0	0	4	2	0	1	3	2	2
1	1	2	91.3333	1	9	9	9	9	9	9	9	9	9	9	9	9	9	9	9	9	9	9	9
1	1	1	83.4167	1	1	1	1	1	1	1	1	1	1	1	1	1	1	1	1	1	1	1	1	0	6	0	0	4	2	0	1	1	1	1	1	2	4	0	0	2	4	0	1	3	3	2
1	1	1	88.5833	1	1	1	1	1	1	1	1	1	2	1	2	1	1	1	1	1	1	2	1	4	2	0	0	6	0	0	1	1	2	1	2	4	2	0	0	6	0	0	1	1	2	1	2
1	1	1	86.4167	1	2	1	1	1	1	1	1	2	1	1	2	1	1	1	1	1	1	1	1	3	3	0	0	2	4	0	1	1	2	1	1	4	2	0	0	6	0	0	1	1	1	1	2
1	1	1	87.1667		1	2	1	1	1	1	1	1	1	1	1	1	1	1	1	1	1	1	1	1	5	0	0	6	0	0	1	2	2	1	2	6	0	0	0	2	4	0	1	3	2	1	1
1	1	1	86.9167		1	1	1	1	1	1	1	1	1	1	1	1	1	1	1	1	1	1	1	0	0	4	2	0	0	6	2	5	5	5	5	4	2	0	0	1	5	0	1	2	2	1	1
1	1	1	80.6667		1	1	1	1	1	1	1	1	1	1	1	1	1	1	1	1	1	1	1	0	6	0	0	4	2	0	1	3	3	2	3	6	0	0	0	6	0	0	2	4	3	3
1	2	2	5.5	1	1	1	1	1	6	1	1	1	1	1	1	2	1	1	1	1	1	1	1	2	4	0	0	3	3	0	2	1	1	1	1	5	1	0	0	6	0	0	1	1	1	1	1
1	2	1	5.58333	1	1	1	1	1	1	1	1	1	1	1	1	1	1	1	1	1	1	1	1	3	3	0	0	2	4	0	2	1	1	1	1	4	2	0	0	6	0	0	1	1	1	1	1
1	2	1	6.33333	1	1	1	1	1	6	2	1	1	1	1	1	1	1	1	1	1	1	1	1	2	4	0	0	3	3	0	2	1	1	1	1	4	2	0	0	6	0	0	1	1	1	1	1
1	2	1	6.08333	1	1	1	1	1	1	1	1	1	1	1	1	1	1	4	4	1	1	1	4	3	3	0	0	3	3	0	1	1	1	1	1	3	3	0	0	3	3	0	1	1	1	1	1
1	2	1	5.41667	1	1	2	1	1	6	1	1	1	1	1	1	1	3	1	3	1	1	1	1	0	3	3	0	1	5	0	2	2	3	2	1	4	2	0	0	4	2	0	1	1	1	1	1
1	2	2	5.33333	1	1	1	2	1	1	1	1	1	6	9	9	9	9	9	9	9	9	9	9	4	2	0	0	3	3	0	1	1	1	3	3	4	2	0	0	3	3	0	1	1	1	3	3
1	2	1	5.66667	1	1	1	2	1	6	1	1	1	2	1	1	1	1	4	1	2	1	1	1	4	2	0	0	3	3	0	1	1	1	1	1	6	0	0	0	6	0	0	1	1	1	1	1
1	2	2	5.41667						1				1	1	2	1	1	1	1	2	2	1	1	3	3	0	0	4	2	0	2					5	1	0	0	5	1	0	1	1	1	1	1
1	2	1	5.33333															1	1	1	1	1	1	2	4	0	0	5	1	0	1					5	1	0	0	5	1	0	1
1	1	2	70.5	1	1	1	4	1	1	1	1	1	1	1	1	1	1	1	1	1	1	1	1	1	5	0	0	6	0	0	1	1	1	1	1	4	1	0	0	5			1	1	1	1	1
1	1	1	87.1667	1	1	1	1	1	1	1	1	1	1	1	1	1	1	1	1	2	2	1	2	3	3	0	0	3	3	0	1	1	3	3	2	3	3	0	0	3	3	0	1	1	3	3	2
1	1	1	92.0833	1	1	1	1	1	1	1	1	1	1	1	1	1	1	1	1	1	1	1	1	1	5	0	0	3	3	0	2	1	2	2	1	4	1	0	0	4	1	0	1	4	4	3	3
1	1	1	83.0833	1	1	1	1	1	1	1	1	1	1	1	1	1	1	1	1	1	1	1	1	1	5	0	0	3	2		1	1	1	1	1	3	2	0	0	5	0	0	1	1	1	1	1
1	1	1	87.3333	2	1	2	1	1	1	1	1	1	2	2	2	2	2	2	2	1	2	1	1	1	5	0	0	6	0	0	1	1	1	1	1	3	2	0	0	5	0	0	1	1	2	2	1
1	1	1	82.1667	1	1	1	1	1	1	2	1	1	1	1	1	1	1	1	1	1	1	1	1	0	6	0	0	3	3	0	1	1	1	1	1	2	3	0	0	3	2	0	1	1	1	1	1
1	1	1	86.75	6	1	6	1	9	9	9	9	9	9	9	9	9	9	9	9	9	9	9	9	0	6	0	0	3	3	0	1	1	2	1	1	0	6	0	0	3	3	0	1	1	2	1	1
1	1	1	83.9167	1	1	6	1	1	1	1	1	1	1	1	1	1	1	4	1	1	4	1	3	0	6	0	0	4	2	0	1	4	4	4	4	0	6	0	0	4	2	0	1	4	4	4	4
1	1	1	86.8333					1	2	2	1	1	1	2	1	1	2	1	2	6	1	2	1	1	2	3	0	4	2	0	2	1	2	1	1	2	3	0	0	5	0	0	1	1	3	2	2
1	2	2	6.16667	1	1	1	1	1	1	1	1	1	1	1	1	1	1	1	1	1	3	1	1	3	3	0	0	5	1	0	1	2	1	4	3	5	1	0	0	6	0	0	1	1	1	1	2
1	2	2	5.91667	1	4	4	1	1	1	2	1	1	1	1	1	1	1	1	1	1	1	1	1													5	1	0	0	1	3	2	1	1	1	1	1
1	2	2	5.75	1	1	1	4	1	1	1	1	1	1	1	1	1	1	1	1	1	1	1	1	3	3	0	0	5	1	0	1	2	1	3	3	4	2	0	0	4	2	0	1	2	1	1	1
1	2	2	6.08333	1	1	1	1	1	1	1	1	1	1	1	1	1	1	1	1	2	2	1	1	1	5	0	0	4	2	0	1	1	1	1	1	4	2	0	0	6	0	0	1	2	1	1	1
1	2	1	6.41667	1	1	1	1	2	1	4	1	1	2	1	2	1	1	1	1	1	1	1	1	1	5	0	0	6	0	0	1	1	1	1	1	6	1	0	0	5	1	0	1	1	1	1	1
1	2	1	5.5	1	1	1	1	1	1	1	1	1	1	1	1	1	1	1	1	1	1	1	1	0	6	0	0	5	1	0	1	1	1	1	1	3	3	0	0	6	0	0	1	1	1	1	1
1	2	1	6.08333	1	1	1	4	2	1	4	1	1	1	2	1	1	2	9	9	9	9	9	9	1	5	0	0	6	0	0	1	1	1	1	1	5	1	0	0	6	0	0	1	1	1	1	1
1	2	1	6.41667	1	1	1	6	1	1	1	1	1	1	1	1	1	1	1	1	1	1	1	1	2	4	0	0	6	0	0	1	1	1	1	2	5	1	0	0	1	3	2	1	1	1	1	1
2	1	2	74.25
2	1	1	81.5833
2	1	1	88.4167
2	1	1	79.1667
2	1	1	62.6667
2	1	1	54.3333
2	1	2	91.1667
2	1	2	83.75
2	2	1	6.08333
2	2	2	6.08333
2	2	1	7.08333
2	2	2	7
2	2	2	7.25
2	2	1	6.16667
2	2	1	5.5
2	2	1	6.41667
2	1	1	76.3333
2	1	2	56.75
2	1	1	85.6667
2	1	2	77
2	1	1	81.8333
2	1	1	81.1667
2	1	1	76.1667
2	2	2	5.83333
2	2	1	5.58333
2	2	1	5.91667
2	2	2	6.33333
2	2	1	7.08333
2	2	1	6.83333
2	2	2	7.33333
2	2	1	5
	3	1
	3	1
	3	1
	4	1
	4	1
	3	1
	3	1
	3	1
	3	1
	3	1
	4	1
	4	1
	4	1
	4	1
	3	1
	3	1
	3	1
	3	1
	3	1
	4	1
	4	1
	4	1
	4	1
	4	1
	4	1

## Sheet: Notes
Phase	1	Intervention
	2	Pilot
Participant	1	Older adults
	2	Children
	3	Professionals
	4	Partents
Sex	1	Female
	2	Male
Age		In years
Unit 1-20	1	Attendance
	2 to 9	No - different reaons
Variable1		Baseline
Variable2		Follow-up
